# Supplementary material for: Effect of Polymerization Time on the Binding Properties of Ciprofloxacin-Imprinted nanoMIPs Prepared by Solid-Phase Synthesis
Source: Polymers (Basel). 2021 Aug 10;13(16):2656. doi: 10.3390/polym13162656 (PMC8398629; doi:10.3390/polym13162656)
Supplement: Supplementary file 1 [file polymers-13-02656-s001.zip]

Archive with 1 entries (1 files):
- polymers-1321736-supplementary.pdf
